# Supplementary material for: Hepatic TET3 contributes to type-2 diabetes by inducing the HNF4α fetal isoform
Source: Nat Commun. 2020 Jan 17;11:342. doi: 10.1038/s41467-019-14185-z (PMC6969024; doi:10.1038/s41467-019-14185-z)
Supplement: Supplementary file 4 — Source Data [file 41467_2019_14185_MOESM4_ESM.xlsx]

## Sheet: Figure 1
Figure 1a
	Ad-GFP			Ad-TET3
TET3	0.938137	1.06121	1.00065	2.54001	2.32168	3.05519
PCK1	1.0929	0.933089	0.974009	2.85875	2.62332	2.72247
G6PC	0.96251	1.05044	0.98705	2.54001	2.62168	2.95519
Figure 1b
	Ad-GFP			Ad-TET3
TET3	0.994742	0.9835	1.02176	1.79965	1.69976	1.98025
PEPCK	1.08615	1.01857	0.895275	1.92547	1.79816	1.66178
G6PC	1.09793	0.633464	1.26861	1.5297	2.07814	2.40009
Figure 1c
	Ad-GFP			Ad-TET3
Glucose	49.73	55.31	50.56	114.82	120.19	113.07
Figure 1d
	AAV-scr			AAV-siTET3
TET3	0.96575	0.98454	1.04971	0.358246	0.256224	0.297622
PCK1	0.871775	1.03814	1.09009	0.381668	0.369482	0.377831
G6PC	1.01217	0.964744	1.02309	0.314215	0.268019	0.254533
Figure 1e
	AAV-scr			AAV-siTET3
TET3	0.993626	0.902602	1.10377	0.174441	0.096136	0.239362
PEPCK	1.00376	0.949951	1.04629	0.412869	0.398306	0.33961
G6PC	1.12946	0.899996	0.970544	0.422924	0.368059	0.382751
Figure 1f
	AAV-scr			AAV-siTET3
Glucose	207.02	224.95	204.67	118	108.65	120.59
Figure 1g
	Ad-GFP						Ad-TET3
TET3	1.12096	0.934386	0.885598	0.914182	0.869804	1.27507	1.97221	1.71901	2.48803	1.8115	2.48103	2.32015
PCK1	0.884225	1.15435	0.614103	1.11577	0.831457	1.40009	1.74252	1.21138	1.40339	1.25429	2.25696	2.58659
G6PC	1.33666	1.23103	1.26709	0.903524	0.539959	0.721742	2.28929	1.40623	1.33996	1.93737	2.53477	3.34755
Figure 1h
	Ad-GFP				Ad-TET3
TET3	0.618628	1.07507	0.617411	1.68889	3.26186	2.27162	3.56146	2.56399
PEPCK	1.02724	1.19547	0.943113	0.834172	1.66363	1.67098	1.56919	1.44213
G6PC	1.16322	0.575195	1.29096	0.970625	2.2452	1.61791	3.25853	1.89437
Figure 1i
	Ad-GFP						Ad-TET3
Glucose	177.5	154	195.5	202.5	175.5	201.5	250.5	210	234	246	243	214
Insulin	0.861318	0.911081	1.15491	0.984389	1.01427	1.07403	1.13833	1.6459	1.10818	1.39418	1.39844	2.04727
Figure 1j
	AAV-scr					AAV-siTET3
Glucose	103	96	99	91	101	60	92	88	91	87	50
Iusulin	0.82119	0.850132	0.97555	0.89837	1.03344	0.7826	0.772953	0.85978	0.763305	0.7826	0.772953
Figure 1k
Time	AAV-scr					AAV-siTET3
0 min	103	96	99	91	101	60	92	88	91	87	50
15 min	208	165	176	135	217	84	152	117	105	128	54
30 min	190	198	180	170	261	155	148	89	121	95	34
45 min	181	232	208	148	236	113	174	88	159	101	41
60 min	259	231	181	135	232	141	207	107	153	108	32
90 min	142	163	139	102	157	93	146	100	126	98	38
120 min	129	115	132	76	132	42	166	55	129	68	50
Figure 1l
	AAV-scr				AAV-siTET3
TET3	0.815517	1.3814	0.835568	0.967512	0.110078	0.135956	0.203775	0.476698
PEPCK	1.00634	1.00728	0.925235	1.06114	0.834016	0.512843	0.842123	0.622968
G6PC	1.34635	0.836698	0.828174	0.988776	0.336974	0.255494	0.543599	0.779539

## Sheet: Figure 2
Figure 2a
	AAV-Vec			AAV-H19
TET3	0.882224	1.04921	1.06856	1.61713	1.89128	1.9698
Figure 2b
	Ad lib				Fasted
TET3	0.805665	1.24022	0.660438	1.29368	3.1165	2.80014	4.24552	3.3264
Figure 2c
	NC				HFD 11d
TET3	1.04703	1.15101	0.865295	0.936669	1.75005	1.98369	1.82335	1.38348
Figure 2d
	NC				HFD 12wk
TET3	1.41027	0.740435	1.06104	0.788248	2.63796	2.6787	1.90783	2.09121
Figure 2e
	AAV-Vec				AAV-H19
P2	0.780692	1.26006	1.13841	0.820831	2.15639	2.2827	2.30382	2.17753
P1	1.29844	1.16304	0.919282	0.619246	0.955522	1.18273	0.695684	1.26784
Figure 2f
	Ad lib				Fasted
P2	0.8636	0.838556	1.3105	0.987345	1.62225	1.49179	1.65463	1.59656
P1	1.09895	0.739832	1.19774	0.963477	0.83727	0.877576	0.978923	0.917726
Figure 2g
	NC				HFD 11d
P2	0.832113	1.03648	1.08278	1.04863	2.1815	1.53257	1.39605	1.57505
P1	0.967484	1.04539	0.850574	1.13656	0.970537	1.08056	0.894665	0.729303
Figure 2h
	NC				HFD 12wk
P2	1.02825	1.00437	0.801789	1.16559	3.36109	2.50487	2.85748	2.70648
P1	1.05065	1.03285	0.820164	1.09634	1.18947	1.1628	1.22787	1.14776
Figure 2i
	AAV-Vec				AAV-H19
P2	0.764556	0.946286	1.12056	1.0686	2.04437	2.48581	2.1978	5.51205
P1	0.97939	1.30456	0.948599	0.76745	1.23765	0.736649	1.26924	1.21593
Figure 2j
	Ad lib				Fasted
P2	0.153325	1.08408	1.3245	1.4381	1.52311	3.36603	1.67653	2.41768
P1	0.683171	0.772333	1.28735	1.25714	1.28347	1.20137	0.948377	0.965817
Figure 2k
	NC				HFD 11d
P2	1.86306	1.22961	0.293581	0.613754	5.11785	4.8022	3.08025	3.90651
P1	0.906158	1.05526	0.840754	1.19782	1.47255	1.78589	1.24637	1.03712
Figure 2l
	NC				HFD 12wk
P2	0.098274	0.377555	0.941515	2.58266	2.70335	2.74752	4.74619	4.92082
P1	1.18871	0.978087	1.01872	0.814486	1.04589	0.757405	0.90766	0.835626
Figure 2m
	Ad-GFP				Ad-TET3
TET3	0.618628	1.07507	0.617411	1.68889	3.26186	2.27162	3.56146	2.56399
Figure 2n
	Ad-GFP				Ad-TET3
P2	1.0348	0.642511	1.34011	0.982577	3.41067	2.67437	2.80618	3.4233
P1	0.894103	0.947629	0.89593	1.26234	1.23005	1.18172	0.995851	1.21414
Figure 2o
	Ad-GFP				Ad-TET3
P2	0.916407	0.378701	1.20392	1.50097	3.37797	2.48846	4.70749	3.89059
P1	0.948351	0.942691	1.18168	0.92728	0.717553	0.786498	1.06987	1.15437
Figure 2p
	AAV-scr				AAV-siTET3
TET3	0.815517	1.3814	0.835568	0.967512	0.110078	0.135956	0.203775	0.476698
Figure 2q
	AAV-scr				AAV-siTET3
P2	0.971172	1.00819	1.10847	0.912176	0.493266	0.396194	0.473941	0.320863
P1	0.986133	1.19634	0.833714	0.983817	0.954544	1.12771	0.891984	1.06111
Figure 2r
	AAV-scr				AAV-siTET3
P2	1.16529	0.678783	1.07703	1.07889	0.197115	0.381709	0.185185	0.391275
P1	0.984996	0.872036	1.12333	1.01964	1.21372	0.856443	0.73303	0.819453

## Sheet: Figure 3
Figure 3a
	Vehicle			Glucagon
WT	0.927763	1.07619	0.996047	1.92465	1.44984	1.70531
KO	1.04714	0.954811	0.99805	0.780308	0.920121	0.860324
Figure 3b
	AAV-Vec			AAV-H19			Ad-TET3
WT	0.816838	1.19311	0.990053	1.66318	2.3255	1.96925	2.33338	2.17918	2.05201
KO	1.08826	0.98186	0.929878	1.77744	1.31939	1.53348	1.45778	1.55947	1.3576
Figure 3c
	AAV-scr			AAV-scr+glucagon			AAV-siTET3+glucagon
P2/P1	1.15263	0.854161	0.993205	1.93353	2.81496	1.81747	0.94286	0.910743	0.97611
Figure 3d
	AAV-scr			AAV-scr+glucagon			AAV-siP2+glucagon
P2	1.16309	0.85884	0.978066	1.44944	1.58183	1.44553	0.407289	0.419008	0.396406
P1	0.946964	1.03219	1.04084	0.938538	1.1731	0.920392	1.07361	0.88567	1.05979
PCK1	0.97792	1.01765	1.00436	2.25555	1.95317	2.02841	0.850086	0.899693	0.795229
G6PC	1.02528	0.925317	1.0494	2.81697	2.66353	2.55208	0.791927	0.727941	0.761799
Figure 3e
	AAV-scr			AAV-scr+glucagon			AAV-siP2+glucagon
Glucose	112.85	115.36	114.53	207.02	219.85	185.76	140.31	127.84	118.59
Figure 3f
	AAV-scr					AAV-siP2
Glucose	103	96	99	91	101	91	84	94	76	80	81
Insulin	0.82119	0.850132	0.97555	0.89837	1.03344	0.74401	0.734363	0.811543	0.772953	0.724715	0.869428
Figure 3g
Time	AAV-scr					AAV-siP2
0 min	103	96	99	91	101	91	84	94	76	80	81
15 min	208	165	176	135	217	146	143	173	151	188	127
30 min	190	198	180	170	261	133	166	209	121	188	84
45 min	181	232	208	148	236	122	153	188	130	181	105
60 min	259	231	181	135	232	127	149	175	211	158	78
90 min	142	163	139	102	157	172	151	124	127	136	93
120 min	129	115	132	76	132	94	107	124	106	116	48
Figure 3h
	AAV-scr				AAV-siP2
P2	1.09678	1.12971	0.2763	1.49721	0.058892	0.578941	0.238172	0.355222
P1	0.985052	0.946041	0.87958	1.18933	1.15723	0.887433	0.820824	0.711952
PEPCK	1.08426	1.08712	0.890029	0.938597	0.844811	0.742314	0.389487	0.688626
G6PC	0.787184	1.168	0.635708	1.40911	0.160767	0.301889	0.441382	0.542933
Figure 3i
	Ad-GFP/AAV-scr			Ad-TET3/AAV-scr			Ad-TET3/AAV-siP2
Glucose	91.57	94.49	93.51	221.29	219.33	251.22	117.14	109.96	77.84
Figure 3j
	AAV-scr			AAV-scr+glucagon			AAV-sihTET3+glucagon			AAV-sihP2+glucagon
P2	1.16539	0.849298	0.985312	2.00259	2.69795	1.6712	1.1939	0.982031	1.0828	0.839341	0.563388	0.687659
P1	1.05577	0.957521	0.986709	0.809991	1.00716	1.2809	0.972356	1.07378	1.02181	0.558447	1.14627	0.800083
PCK1	1.21008	0.802031	0.987893	3.30189	5.03954	4.07922	1.48733	1.07227	1.26577	1.18944	0.939852	1.0573
G6PC	0.83743	1.17422	0.988349	6.76369	8.19199	7.9306	1.76455	2.25042	2.03376	1.61907	1.62578	1.62242
Figure 3k
	AAV-scr			AAV-scr+glucagon			AAV-sihTET3+glucagon			AAV-sihP2+glucagon
Glucose	73.2098	82.3168	90.0418	128.405	130.323	129.364	27.2448	38.0896	40.524	37.846	40.4998	39.7679

## Sheet: Figure 4
Figure 4b	Glucagon(-)			Glucagon(+)
P2	0.090434	0.099191	0.082107	3.86328	1.87047	2.59594
P1	0.150455	0.166023	0.157927	0.225102	0.178108	0.238047
Figure 4c
5hmc(% of input)	Glucagon(-)			Glucagon(+)
P2	0.342424	0.439476	0.393342	1.91038	2.00535	1.89718
P1	0.0509342	0.0511953	0.0502492	0.0701144	0.0724864	0.0699536
5hmc(% of input)	Ad-GFP			Ad-TET3
P2	0.335462	0.424866	0.317571	2.7055	1.89638	3.11753
P1	0.0855221	0.0884348	0.0834421	0.105958	0.108524	0.102875
Figure 4d
	Glucagon(-)			Glucagon(+)
Methylation	0.877229	0.964776	1.15799	0.107396	0.226053	0.155276
	Ad-GFP			Ad-TET3
Methylation	1.10953	0.597882	1.29259	0.002222	0.002483	0.002603
Figure 4e
	Glucagon(-)			Glucagon(+)
P2	0.454769	0.609604	0.082201	3.8489	3.6871	7.4774
P1	0.321446	0.366547	0.506619	0.473913	0.498137	0.452069
	Ad-GFP			Ad-TET3
P2	0.865053	0.609604	1.06936	7.65625	7.2986	7.4774
P1	0	0	0	0	0	0

## Sheet: Figure 5
Figure 5a
	AAV-scr			AAV-scr+glucagon			AAV-siFOXA2+glucagon
P2	0.774461	0.817793	0.920985	3.13803	2.8383	3.72556	0.57625	0.588569	0.512379
P1	0.376213	0.715599	0.51828	0.526233	0.268036	0.381722	0.737561	0.342216	0.501583
Figure 5b
	AAV-scr			AAV-scr+glucagon			AAV-siFOXA2+glucagon
FOXA2	0.65015	1.18858	1.16128	1.15292	0.79077	0.839716	0.453882	0.407021	0.301506
Figure 5d
	AAV-scr			AAV-scr+glucagon			AAV-siFOXA2+glucagon
P2	2.68206	2.04983	2.34366	2.93586	2.27722	2.21683	0.78582	1.204	1.28075
P1	0.563822	0.455254	0.506638	0.416344	0.531937	0.405937	0.253161	0.226077	0.275332

## Sheet: Figure 6
Figure 6a
	AAV-scr							AAV-siTET3
Glucose	119	120	107	108	157	117	151	103	101	99	106	96	91	130	101
Insulin	0.840281	2.56202	5.88582	0.754065	4.79719	1.13496	4.05599	0.483837	0.693586	0.497992	1.29838	0.458101	0.714174	0.503139	1.08091
PTT	AAV-scr							AAV-siTET3
0 min	119	120	107	108	157	117	151	103	101	99	106	96	91	130	101
15 min	133	120	130	167	185	141	177	120	137	119	89	87	99	141	117
30 min	110	137	140	159	154	217	190	114	119	80	131	84	97	149	132
45 min	105	130	102	173	188	107	168	116	163	81	152	84	101	128	156
60 min	76	105	85	141	150	111	135	107	112	77	134	76	100	106	119
90 min	83	74	58	86	106	104	94	61	85	65	105	84	100	74	123
120 min	67	68	59	88	104	94	108	63	109	54	92	92	83	90	115
GTT	AAV-scr								AAV-siTET3
0 min	109	119	95	112	91	153	98	142	71	84	102	95	99	75	91	125
15 min	450	459	479	419	499	396	342	484	356	416	284	409	350	340	383	403
30 min	399	376	569	328	591	420	493	485	438	394	455	475	398	325	548	431
45 min	301	327	483	308	572	428	466	444	430	398	280	447	334	259	353	396
60 min	219	238	404	258	506	389	415	387	362	286	242	370	272	196	279	356
90 min	178	204	305	161	361	258	305	316	249	195	186	230	228	139	177	211
120 min	142	174	214	183	268	202	193	254	161	151	154	187	162	144	127	172
ITT	AAV-scr								AAV-siTET3
0 min	157	148	201	206	172	193	188	204	146	128	137	151	77	104	144	143
15 min	105	124	91	187	144	164	129	147	139	115	96	91	40	80	151	126
30 min	74	122	82	135	130	153	108	117	66	69	69	80	32	69	104	106
45 min	76	104	62	166	125	111	122	126	71	53	56	58	29	49	125	93
60 min	69	128	77	174	127	145	112	150	69	69	79	65	43	55	141	117
90 min	64	119	66	164	142	136	129	150	70	42	74	45	41	40	121	122
120 min	70	150	125	182	155	125	149	190	90	63	111	49	63	69	132	122
Figure 6b
	AAV-scr							AAV-siP2
Glucose	108	127	157	136	122	121	115	116	115	71	81	112	87
Insulin	1.67355	1.52306	1.66671	2.6107	1.42729	1.00318	1.65075	1.10078	1.13032	0.56324	1.03817	1.04526	0.8326
PTT	AAV-scr							AAV-siP2
0 min	108	127	157	136	122	121	115	116	115	71	81	112	87
15 min	189	204	259	170	172	204	215	177	213	65	143	185	126
30 min	163	186	226	163	193	224	225	185	190	45	109	160	133
45 min	172	238	189	176	209	200	168	212	137	67	89	152	130
60 min	179	227	129	174	218	123	194	161	141	39	60	135	76
90 min	171	231	124	113	171	129	202	140	122	50	68	84	97
120 min	174	226	169	105	193	117	211	127	144	103	93	114	107
GTT	AAV-scr							AAV-siP2
0 min	143	127	117	121	96	119	101	106	103	88	106	93	76
15 min	449	356	443	442	484	525	568	417	420	294	399	399	259
30 min	398	359	503	513	454	498	489	405	341	371	419	462	226
45 min	358	294	398	426	393	387	426	399	311	315	400	396	221
60 min	271	256	322	401	322	362	362	421	269	290	359	338	227
90 min	294	219	221	265	224	213	245	307	181	199	222	263	193
120 min	153	163	183	206	157	172	186	218	163	141	168	190	91
ITT	AAV-scr							AAV-siP2
0 min	108	193	165	189	191	166	151	85	119	174	106	83
15 min	86	175	108	94	148	83	116	65	63	98	86	72
30 min	101	118	104	90	125	75	78	57	60	101	64	57
45 min	113	101	94	86	145	70	89	44	44	97	66	39
60 min	104	87	75	114	128	76	77	81	60	72	68	60
90 min	89	87	99	147	155	134	122	103	63	82	95	77
120 min	133	136	145	231	228	202	173	119	113	126	94	72
Figure 6c
	AAV-scr				AAV-siTET3
TET3	1.08264	0.915651	0.89361	1.1081	0.574182	0.63556	0.477817	0.649485
P2	0.750759	1.5544	0.903105	0.79174	0.592784	0.367347	0.245471	0.472794
P1	1.42747	0.764072	0.282312	1.52614	0.455188	1.35544	1.60912	1.18279
PEPCK	1.05126	0.844718	1.07065	1.03337	0.771986	0.793678	0.59911	0.436907
G6PC	0.979587	0.767871	1.05229	1.20026	0.080214	0.066223	0.461537	0.342696
	AAV-scr				AAV-siP2
P2	0.538396	1.27238	1.317	0.872225	0.323315	0.629405	0.161228	0.137868
P1	0.976823	1.07525	0.920624	1.0273	1.12531	0.732855	1.00263	0.608333
PEPCK	0.909282	1.01698	0.942696	1.13104	0.425127	0.713276	0.563753	0.563211
G6PC	1.03347	1.07798	0.672321	1.21622	0.443342	0.157914	0.035933	0.022981
Figure 6d
Time (min)	AAV-scr							AAV-siP2
-120	112	151	115	113	137	94	125	97	133	109	106	113	108	123
-5	89	125	104	96	113	79	111	76	102	91	87	91	91	107
0
5	84	141	139	120	132	89	134	80	113	84	86	84	89	106
10	87	130	149	109	120	86	141	81	103	79	99	81	88	95
20	124	109	132	116	118	97	115	94	123	101	123	116	98	106
30	136	108	138	124	117	96	137	103	116	127	118	121	110	122
40	113	113	125	143	118	99	135	131	107	132	136	141	121	109
50	119	122	136	122	114	115	129	126	133	131	157	144	123	98
60	126	137	138	144	104	109	122	124	121	116	154	132	130	95
70	106	135	139	146	121	108	130	99	131	123	129	128	134	102
75	97	125	127	130	121	115	131	132	109	124	114	120	139	103
80	115	117	119	137	125	119	130	135	92	114	108	141	127	128
90	127	121	116	147	107	132	121	129	119	120	126	129	131	136
100	120	110	118	138	115	138	114	121	132	110	127	126	128	134
110	121	116	119	130	119	130	125	119	119	116	121	122	124	128
Figure 6e
Time (min)	AAV-scr							AAV-siP2
5	17	5.9	15.9	17.1	7.8	11.3	6.1	19.6	15.3	22.7	25.2	19.6	17.3	15.9
10	20.4	5.1	9.4	18	7.8	15	5.3	23.5	16.9	31.2	27.2	23.5	18.8	18.9
20	19	5.9	9.4	18	7.8	15	6.1	27.4	16.9	32.2	27.2	23.5	19.6	18.9
30	17	6.6	7.5	18	7.8	15.8	4.5	30.5	17.6	30.3	27.2	23.5	19.6	18.9
40	17.6	6.6	7.5	17.1	7.8	16.5	3.8	29	18.4	29.3	26.2	22.7	19.6	19.6
50	17.6	6.6	6.6	17.1	7.8	16.5	3.8	29	17.6	28.4	23.2	20.4	19.6	21.2
60	17	5.9	5.6	15.3	8.5	17.3	3.8	29	17.6	29.3	20.1	20.4	18.8	24.2
70	17.6	5.1	3.8	11.7	8.5	18	3	30.5	16.9	29.3	20.1	20.4	18.1	25.7
75	17.6	5.1	3.8	11.7	8.5	18	3	30.5	16.9	29.3	20.1	20.4	18.1	25.7
80	19.7	5.1	3.8	11.7	8.5	18	3	29	17.6	29.3	21.1	20.4	17.3	27.2
90	19.7	5.1	3.8	10.8	8.5	18	3	28.2	19.2	30.3	22.1	19.6	17.3	26.4
100	19	5.1	3.8	9	9.3	17.3	3	27.4	19.2	30.3	22.1	18.8	16.6	24.9
110	19	5.9	3.8	8.1	9.3	16.5	3	27.4	18.4	31.2	22.1	18.8	16.6	24.2
	AAV-scr							AAV-siP2
GIR	19	5.3	3.8	10.3	8.9	17.6	3	28.5	18.3	30.1	21.5	19.6	17.2	25.7
Figure 6f
	AAV-scr							AAV-siP2
Glucose uptake	4.8	4.9	7.2	7.3	5.5	4.3	5.3	6.2	4.4	4.7	7.3	6.2	5.7	5.2
Figure 6g
	AAV-scr							AAV-siP2
EGP	-14.2	-0.3	3.4	-3	-3.3	-13.3	2.2	-22.3	-13.8	-25.4	-14.2	-13.4	-11.4	-20.5
EGP suppression	266.4	102.5	76.6	126.1	127.5	316.5	78.4	-22.3	-13.8	-25.4	-14.2	-13.4	-11.4	-20.5

## Sheet: S2
Supplementary Figure 2a
	Ad lib			Fasted
H19	0.712117	0.981855	1.30603	1.81893	2.36603	1.86498
PGC-1a	0.720923	1.18889	1.09019	1.62042	1.69387	1.7734
HNF4a	0.914187	0.843746	1.24235	1.56387	1.55808	2.59322
PCK1	1.2152	0.821417	0.963387	1.90619	1.731	1.73097
G6PC	1.08083	0.881129	1.03803	2.20269	2.20733	2.02802
TET3	1.07895	0.809121	1.11193	1.91856	2.19482	2.2836
TET2	0.976154	1.19177	0.832073	0.930489	1.18485	1.06977
TET1	1.27706	0.764412	0.958524	1.36033	1.08615	0.663822
Supplementary Figure 2b
WT group	Vehicle			Glucagon
H19	0.678584	1.36116	0.960257	2.26342	2.01363	2.54877
TET3	0.864729	0.949542	1.18573	1.68335	1.52547	1.60132
KO group	Vehicle			Glucagon
H19	0	0	0	0	0	0
TET3	1.02304	0.975251	1.00171	0.816052	1.05241	0.925172
Supplementary Figure 2c
	AAV-Vec			AAV-H19
H19	0.9958	1.0047	0.9993	3.021	3.89001	3.418
TET3	0.93	1.08	1.01	1.76	1.93	1.69
Supplementary Figure 2d
	AAV-Vec			AAV-H19
TET3	0.94	0.99	1.06	1.31	1.28	1.42

## Sheet: S3
Supplementary Figure 3a
	AAV-scr			AAV-siTET3
TET1	0.973953	1.19053	0.853587	0.984111	0.945174	1.03632
TET2	1.03008	0.955763	0.982767	1.09782	0.768787	0.910529
Supplementary Figure 3b
Time(hour)	Non-infected					AAV-scr					AAV-siTET3
0	1.01071	1	0.989286	1.00357	0.996429	1.01071	1	0.989286	1.00357	0.996429	1.01071	1	0.989286	1.00357	0.996429
30	0.832143	0.817857	0.792857	0.782143	0.782143	0.760714	0.757143	0.746429	0.710714	0.707143	0.610714	0.646429	0.628571	0.639286	0.628571
60	0.517857	0.507143	0.5	0.492857	0.489286	0.460714	0.457143	0.464286	0.460714	0.471429	0.460714	0.457143	0.464286	0.460714	0.471429
90	0.492857	0.489285	0.489286	0.482143	0.496429	0.442857	0.446429	0.435714	0.446429	0.439286	0.439286	0.425	0.428571	0.442857	0.435714
Supplementary Figure 3c
GSE15653	Non-diabetic control subjects									T2D patients
TET3	0.76445	0.978053	0.893114	1.03635	1.02329	1.07304	0.720221	1.06299	1.44848	2.95577	0.977048	1.36857	1.355
GSE23343	Non-diabetic control subjects							T2D patients
TET3	0.991969	0.460416	0.709001	0.953804	1.21731	0.945597	0.872178	1.17975	1.22731	0.847826	1.14183	0.79418	1.27548	0.876736	1.04107	1.30513	1.32829
Supplementary Figure 3d
	Ad-GFP/AAV-scr			Ad-TET3/AAV-scr			Ad-TET3/AAV-siP2
TET3	1.06944	1.01532	0.915244	2.34028	2.5828	3.04558	2.35805	2.85091	3.32754
P2	0.70714	0.877192	1.41567	1.85235	1.92379	2.30319	0.66921	0.78545	0.724651
P1	1.00213	1.01855	0.97932	0.860807	0.904128	0.944812	1.01877	1.0603	0.983094
PEPCK	0.959646	1.01536	1.025	2.06323	2.13014	2.12111	1.0773	1.473	1.48396
G6PC	0.899149	1.03665	1.0642	2.4516	1.77211	1.80074	1.05026	1.24111	1.51027
Supplementary Figure 3e
	AAV-scr			AAV-scr+glucagon			AAV-sihTET3+glucagon
TET3	0.807714	1.21838	0.973909	1.86168	2.43079	2.12729	1.28003	1.12908	1.20219
TET1	1.0235	0.979096	0.997899	1.40231	1.1259	1.53195	1.38404	1.22849	1.30318
TET2	0.870825	1.12704	1.01889	1.10226	0.974725	1.21883	0.668194	0.944975	1.2176

## Sheet: S5
Supplementary Figure 5a
	HNF4a2			HNF4a8
PGC (0 ng)	1.34295	0.90476	0.752463	0.957294	0.920887	1.12194
PGC (10 ng)	2.62006	2.65026	1.84257	2.84411	5.46278	5.25101
PGC (20 ng)	4.11359	3.94278	4.30088	6.98586	5.67751	7.88991
PGC (40 ng)	10.3528	8.84561	5.19259	15.7711	11.6538	16.969
PGC (80 ng)	14.2582	13.6738	9.01471	19.2066	16.1975	19.6124

## Sheet: S6
Supplementary Figure 6a
	AAV-scr					AAV-siTET3					AAV-siP2
Fasting glucose	156	187	160	171	182	98	125	133	165	159	135	113	125	120	179
Supplementary Figure 6b
PTT	AAV-scr					AAV-siTET3					AAV-siP2
0 min	156	187	160	171	182	98	125	133	165	159	135	113	125	120	179
15 min	252	276	275	301	275	164	248	231	256	241	223	170	284	212	215
30 min	196	209	260	306	338	199	243	218	267	241	231	198	279	223	265
45 min	256	299	312	325	342	242	238	278	280	198	213	199	242	196	260
60 min	279	247	323	328	390	270	248	278	250	238	230	272	288	202	229
90 min	238	217	279	295	295	224	220	161	195	232	192	207	286	195	217
120 min	231	270	314	341	365	201	224	176	248	248	231	202	289	227	229
Supplementary Figure 6c
GTT	AAV-scr					AAV-siTET3					AAV-siP2
0 min	129	136	132	128	134	94	79	81	101	123	101	74	109	101	86	84
15 min	600	595	539	433	486	411	397	359	482	450	466	200	300	432	389	284
30 min	588	537	660	668	630	508	401	493	585	593	595	490	400	487	419	354
45 min	620	526	621	653	648	601	413	505	620	534	492	489	512	518	355	421
60 min	638	502	643	638	657	436	399	494	600	598	543	376	534	463	330	484
90 min	557	435	554	530	442	286	358	424	453	389	376	177	378	354	286	417
120 min	325	259	316	337	395	325	251	366	304	365	372	151	298	272	220	358
Supplementary Figure 6d
	AAV-scr				AAV-siP2				AAV-siTET3
TET3	0.739768	1.05305	0.41251	1.79468	0.895302	0.615915	0.842764	1.04998	0.187791	0.193741	0.139566	0.179927
P2	0.725452	0.959092	0.977013	1.33844	0.500446	0.465373	0.590317	0.386886	0.37766	0.092916	0.529235	0.042626
P1	0.996298	1.08093	0.721781	1.20099	1.0383	0.979332	0.826178	0.854191	1.06015	1.20241	0.751986	1.13137
PEPCK	1.07158	0.950319	0.780739	1.23737	0.415423	0.557442	0.673754	0.789546	0.8769	0.778476	0.639662	0.738384
G6PC	0.87361	1.15263	0.47991	1.39385	0.2708	0.21076	0.48766	0.41204	0.49132	0.64324	0.57156	0.39582
Supplementary Figure 6e
	AAV-scr				AAV-siP2
P2	0.86095	0.69643	1.44261	1	0.5335	1.19458	1.14544	0.957838
P1	1.29618	1.27702	0.759084	0.667717	1.14529	1.08984	1.14623	1.51821
